# Supplementary material for: Genomic Determinants of Homologous Recombination Deficiency across Human Cancers
Source: Cancers (Basel). 2021 Sep 12;13(18):4572. doi: 10.3390/cancers13184572 (PMC8472123; doi:10.3390/cancers13184572)
Supplement: Supplementary file 1 [file cancers-13-04572-s001.zip]

Archive with 13 entries (12 files):
- Table S1.xlsx
- __MACOSX/
- __MACOSX/._Table S1.xlsx
- Supplementary Figure1.pdf
- __MACOSX/._Supplementary Figure1.pdf
- Supplementary Figure2.pdf
- __MACOSX/._Supplementary Figure2.pdf
- Supplementary Figure3.pdf
- __MACOSX/._Supplementary Figure3.pdf
- Table S3.xlsx
- __MACOSX/._Table S3.xlsx
- Table S2.xlsx
- __MACOSX/._Table S2.xlsx
