# Supplementary material for: Genomic Determinants of Homologous Recombination Deficiency across Human Cancers
Source: Cancers (Basel). 2021 Sep 12;13(18):4572. doi: 10.3390/cancers13184572 (PMC8472123; doi:10.3390/cancers13184572)
Supplement: Supplementary file 1 [file cancers-13-04572-s001.zip › Table S1.xlsx]

## Sheet: Table S1
Supplementary Table S1. TCGA samples.
NO.	Cancers	Abbreviation	# Samples with both germline and somatic mutation	# of MSI samples	# Hypermutators	# Samples for final mutational analysis	# Sample with mathced copy number variation data	# Sample for final copy number variation analysis
1	Cholangiocarcinoma	CHOL	36	0	1	35	36	36
2	Lymphoid Neoplasm Diffuse Large B-cell Lymphoma	DLBC	37	0	0	37	47	37
3	Uterine Carcinosarcoma	UCS	57	1	2	55	56	56
4	Kidney Chromophobe	KICH	66	6	1	59	65	65
5	Uveal Melanoma	UVM	80	0	0	80	80	80
6	Mesothelioma	MESO	82	0	0	82	81	80
7	Adrenocortical carcinoma	ACC	92	4	2	87	89	89
8	Thymoma	THYM	123	1	1	122	106	106
9	Testicular Germ Cell Tumors	TGCT	129	0	0	129	128	123
10	Acute Myeloid Leukemia	LAML	133	1	1	131	0	0
11	Pancreatic adenocarcinoma	PAAD	177	10	1	167	164	160
12	Pheochromocytoma and Paraganglioma	PCPG	179	0	0	179	157	157
13	Esophageal carcinoma	ESCA	184	3	3	181	161	161
14	Sarcoma	SARC	236	2	2	233	240	224
15	Kidney renal papillary cell carcinoma	KIRP	281	0	0	281	280	273
16	Cervical squamous cell carcinoma and endocervical adenocarcinoma	CESC	289	5	14	273	292	276
17	Liver hepatocellular carcinoma	LIHC	363	2	3	359	360	348
18	Kidney renal clear cell carcinoma	KIRC	368	5	0	363	483	344
19	Ovarian serous cystadenocarcinoma	OV	387	4	1	383	550	368
20	Glioblastoma multiforme	GBM	390	2	3	385	546	358
21	Bladder Urothelial Carcinoma	BLCA	411	2	18	391	402	401
22	Stomach adenocarcinoma	STAD	439	82	67	354	427	423
23	Skin Cutaneous Melanoma	SKCM	466	1	44	422	355	352
24	Lung squamous cell carcinoma	LUSC	485	3	16	467	482	468
25	Thyroid carcinoma	THCA	492	0	0	492	456	450
26	Prostate adenocarcinoma	PRAD	497	3	2	494	470	470
27	Head and Neck squamous cell carcinoma	HNSC	507	5	5	498	508	489
28	Brain Lower Grade Glioma	LGG	511	2	1	509	498	495
29	Lung adenocarcinoma	LUAD	515	3	27	487	499	495
30	Colon Rectum adenocarcinoma	COADREAD	527	76	64	442	582	493
31	Uterine Corpus Endometrial Carcinoma	UCEC	529	153	51	343	515	502
32	Breast invasive carcinoma	BRCA	1012	12	12	992	1034	957
