# Supplementary material for: Genomic Determinants of Homologous Recombination Deficiency across Human Cancers
Source: Cancers (Basel). 2021 Sep 12;13(18):4572. doi: 10.3390/cancers13184572 (PMC8472123; doi:10.3390/cancers13184572)
Supplement: Supplementary file 1 [file cancers-13-04572-s001.zip › Table S3.xlsx]

## Sheet: Table S3
Supplementary Table S3. The associations of germline variants and mutations with HRD, the full list of Table 1.
	Cancer	Gene	Phenotype	Type	# cases affected	Coefficient	Standard Error	P Value	FDR	Significance
1	BRCA	BRCA1	HRD	germline	18	0.907088	0.0309382	<1.0E-50	<1.0E-50	Significant (FDR<0.05)
2	BRCA	BRCA2	HRD	germline	16	0.627866	0.0372506	<1.0E-50	<1.0E-50	Significant (FDR<0.05)
3	OV	BRCA1	HRD	germline	35	0.322618	0.0232921	1.25501e-43	1.25501e-42	Significant (FDR<0.05)
4	STAD	PALB2	HRD	germline	4	0.837021	0.0612071	1.4277e-42	1.18975e-41	Significant (FDR<0.05)
5	PAAD	BRCA2	HRD	germline	5	0.69656	0.0796095	2.13897e-18	1.33686e-17	Significant (FDR<0.05)
6	STAD	BRCA2	HRD	germline	4	0.605729	0.0709208	1.33158e-17	6.65789e-17	Significant (FDR<0.05)
7	OV	BRCA2	HRD	germline	26	0.19567	0.0275359	1.19447e-12	4.97694e-12	Significant (FDR<0.05)
8	BRCA	ATR	HRD	germline	5	0.471433	0.0670163	1.99826e-12	7.68563e-12	Significant (FDR<0.05)
9	BRCA	ATM	HRD	germline	9	0.320326	0.0578478	3.07019e-08	8.5283e-08	Significant (FDR<0.05)
10	PRAD	ATM	HRD	germline	6	0.451115	0.0975644	3.76832e-06	8.9722e-06	Significant (FDR<0.05)
11	LUAD	ATM	HRD	germline	6	0.299447	0.0714864	2.80343e-05	5.84048e-05	Significant (FDR<0.05)
12	STAD	ATM	HRD	germline	6	0.248828	0.0873699	0.00439966	0.00687446	Significant (FDR<0.05)
13	BRCA	BRIP1	HRD	germline	4	0.00765112	0.0995431	0.938733	0.957891	None
14	THCA	BRCA2	HRD	germline	4	-14.5841	603.937	0.980734	0.980734	None
15	BRCA	BRCA1	HRD	somatic	15	0.790686	0.0356839	<1.0E-50	<1.0E-50	Significant (FDR<0.05)
16	BRCA	BRCA2	HRD	somatic	11	0.806421	0.0417645	<1.0E-50	<1.0E-50	Significant (FDR<0.05)
17	BLCA	BRCA2	HRD	somatic	7	0.560639	0.0576269	2.27325e-22	1.62375e-21	Significant (FDR<0.05)
18	OV	BRCA1	HRD	somatic	17	0.274884	0.0320199	9.1015e-18	5.05639e-17	Significant (FDR<0.05)
19	UCEC	ATM	HRD	somatic	15	-0.703455	0.0938058	6.42789e-14	2.92177e-13	Significant (FDR<0.05)
20	LUSC	BRCA2	HRD	somatic	7	0.350984	0.055022	1.7828e-10	6.36714e-10	Significant (FDR<0.05)
21	BLCA	BRCA1	HRD	somatic	6	0.367581	0.0626967	4.55001e-09	1.51667e-08	Significant (FDR<0.05)
22	STAD	BRCA2	HRD	somatic	4	0.44068	0.0753734	5.01653e-09	1.52912e-08	Significant (FDR<0.05)
23	UCEC	BRCA2	HRD	somatic	7	-0.800624	0.137077	5.19901e-09	1.52912e-08	Significant (FDR<0.05)
24	BLCA	ATM	HRD	somatic	23	0.202156	0.0374033	6.48899e-08	1.70763e-07	Significant (FDR<0.05)
25	UCEC	CHEK2	HRD	somatic	4	0.514824	0.0975736	1.31845e-07	3.29612e-07	Significant (FDR<0.05)
26	LUAD	ATM	HRD	somatic	24	0.182293	0.0401284	5.55225e-06	1.26187e-05	Significant (FDR<0.05)
27	OV	BRCA2	HRD	somatic	7	0.229853	0.0520913	1.02183e-05	2.22137e-05	Significant (FDR<0.05)
28	PRAD	BRCA2	HRD	somatic	5	0.417336	0.101453	3.89549e-05	7.79097e-05	Significant (FDR<0.05)
29	CRC	ATM	HRD	somatic	23	0.201328	0.0529678	0.000144136	0.000277184	Significant (FDR<0.05)
30	PRAD	ATM	HRD	somatic	15	0.237458	0.0669833	0.000392552	0.000726948	Significant (FDR<0.05)
31	LUSC	BRCA1	HRD	somatic	6	0.210633	0.0638768	0.000975559	0.00174207	Significant (FDR<0.05)
32	LUAD	BRCA2	HRD	somatic	4	-0.45554	0.149456	0.00230379	0.00397205	Significant (FDR<0.05)
33	HNSC	ATR	HRD	somatic	4	0.269224	0.0908218	0.00303356	0.00505593	Significant (FDR<0.05)
34	BRCA	ATM	HRD	somatic	14	0.144369	0.0502253	0.00404759	0.00652838	Significant (FDR<0.05)
35	KIRC	ATR	HRD	somatic	4	0.470687	0.168945	0.00533571	0.0080844	Significant (FDR<0.05)
36	CRC	BRCA2	HRD	somatic	6	0.274435	0.104525	0.00865077	0.0127217	Significant (FDR<0.05)
37	SKCM	BRCA2	HRD	somatic	4	-0.387421	0.159558	0.0151785	0.0216836	Significant (FDR<0.05)
38	LUSC	ATR	HRD	somatic	4	-0.217083	0.0930701	0.0196764	0.0273284	Significant (FDR<0.05)
39	STAD	ATM	HRD	somatic	11	0.116405	0.057148	0.0416596	0.0562968	None
40	CESC	BRCA2	HRD	somatic	4	0.202988	0.101599	0.0457248	0.0601643	None
41	LIHC	BRCA2	HRD	somatic	4	0.21119	0.115835	0.0682748	0.0875318	None
42	SKCM	ATR	HRD	somatic	12	0.100406	0.0667872	0.132743	0.165928	None
43	PAAD	ATM	HRD	somatic	5	0.156085	0.110007	0.155938	0.190168	None
44	LUSC	ATM	HRD	somatic	7	0.0731194	0.061149	0.231791	0.275941	None
45	KIRC	ATM	HRD	somatic	9	-0.130247	0.147935	0.378624	0.440261	None
46	LIHC	ATM	HRD	somatic	6	0.070196	0.093818	0.454331	0.516285	None
47	SKCM	ATM	HRD	somatic	15	0.0390722	0.0610258	0.522006	0.580006	None
48	HNSC	BRCA2	HRD	somatic	6	0.0449498	0.0809776	0.578834	0.629168	None
49	LUAD	ATR	HRD	somatic	6	-0.0287189	0.089301	0.747758	0.795487	None
50	LIHC	ATR	HRD	somatic	4	0.0130521	0.113895	0.908764	0.946629	None
