# Supplementary material for: Genomic Determinants of Homologous Recombination Deficiency across Human Cancers
Source: Cancers (Basel). 2021 Sep 12;13(18):4572. doi: 10.3390/cancers13184572 (PMC8472123; doi:10.3390/cancers13184572)
Supplement: Supplementary file 1 [file cancers-13-04572-s001.zip › Table S2.xlsx]

## Sheet: Table S2
Supplementary Table S2. 30 HR genes
HR Pathways	Genes	#Gene
Homologous Recomination (HR)	BARD1,BLM,BRCA1,BRCA2,BRIP1,EME1,GEN1,MRE11A,MUS81,NBN,PALB2,RAD50,RAD51,RAD52,RBBP8,SHFM1,SLX1A,TOP3A,TP53BP1,XRCC2,XRCC3	21
Damage Sensor	ATM,ATR,ATRIP,CHEK1,CHEK2,MDC1,RNMT,TOPBP1,TREX1	9
